# Supplementary material for: Presynaptic targeting of botulinum neurotoxin type A requires a tripartite PSG‐Syt1‐SV2 plasma membrane nanocluster for synaptic vesicle entry
Source: EMBO J. 2023 May 25;42(13):e112095. doi: 10.15252/embj.2022112095 (PMC10308369; doi:10.15252/embj.2022112095)
Supplement: Supplementary file 7 — Movie EV3 [file EMBJ-42-e112095-s001.zip]

Archive with 4 entries (4 files):
- Movie EV3.rtf
- __MACOSX/._Movie EV3.rtf
- Movie EV3.mp4
- __MACOSX/._Movie EV3.mp4
